# Supplementary material for: PD-L1 regulates c-MET phosphorylation and contributes to MET-dependent resistance to osimertinib in EGFR-mutant NSCLC
Source: J Biomed Sci. 2025 Oct 9;32:94. doi: 10.1186/s12929-025-01181-3 (PMC12509346; doi:10.1186/s12929-025-01181-3)
Supplement: Supplementary file 2 — Supplementary material 2. Information for cherry-pick custom library siRNAs against PTPs. [file 12929_2025_1181_MOESM2_ESM.xlsx]

## Sheet: PTP_siRNA_Screen
Information for cherry-pick custom library siRNAs against PTPs
1	DUSP5	10	DUSP23	19	PTPN4	28	PTPRB
2	DUSP7	11	HACD2	20	PTPN6	29	PTPRM
3	DUSP10	12	PPP2R4	21	PTPN9	30	PTPRN2
4	DUSP11	13	PTEN	22	PTPN11	31	PTPRK
5	DUSP12	14	PTP4A1	23	PTPN12	32	PTPRR
6	DUSP13	15	PTP4A2	24	PTPN13	33	PTPRS
7	DUSP14	16	PTPN1	25	PTPN14	34	PTPRU
8	DUSP16	17	PTPN2	26	PTPN21	35	PTPRZ1
9	DUSP21	18	PTPN3	27	PTPN23	36	STYXL1
PTPs list
G-CUSTOM-794660
Pool Catalog Number	Duplex Catalog Number	Gene Symbol	GENE ID	Gene Accession	GI Number	Sequence
L-007890-00	J-007890-05	DUSP16	80824	NM_030640	38372910	GGUUGUAGUUUACGAUCAA
L-007890-00	J-007890-06	DUSP16	80824	NM_030640	38372910	UGGGAUUGGUUAUGUGUUA
L-007890-00	J-007890-07	DUSP16	80824	NM_030640	38372910	GGAGCGUGGAGGACAAUUA
L-007890-00	J-007890-08	DUSP16	80824	NM_030640	38372910	GACAAAGUGUUAAUUACAG
L-027184-00	J-027184-07	HACD2	201562	NM_198402	42476153	CGGCGUACCUGGUCAUCUA
L-027184-00	J-027184-08	HACD2	201562	NM_198402	42476153	CAGACAAGCUGGCCUAUAU
L-027184-00	J-027184-09	HACD2	201562	NM_198402	42476153	CAGGAGAACUGCUCACAAU
L-027184-00	J-027184-10	HACD2	201562	NM_198402	42476153	UAUUAAACCAUCUGCCUUA
L-009417-00	J-009417-05	PTPN23	25930	NM_015466	24308072	GUGCACAGGUGGUAGAUUA
L-009417-00	J-009417-06	PTPN23	25930	NM_015466	24308072	GCAAACAGCGGAUGAGCAA
L-009417-00	J-009417-07	PTPN23	25930	NM_015466	24308072	GCAUGAAGGUCUCCUGUAC
L-009417-00	J-009417-08	PTPN23	25930	NM_015466	24308072	GUAGUGUCCUCCGCAAGUA
L-006326-00	J-006326-05	PTPRM	5797	NM_002845	18860903	GGACUUGCCUGGCGACUUU
L-006326-00	J-006326-06	PTPRM	5797	NM_002845	18860903	GCAAUUAUAUCGAUGGUUA
L-006326-00	J-006326-07	PTPRM	5797	NM_002845	18860903	GAACGUCCUCGAAGAACUA
L-006326-00	J-006326-08	PTPRM	5797	NM_002845	18860903	GAGUGAGGCUGCAGACAAU
L-008070-00	J-008070-05	PTPRN2	5799	NM_130843	19743913	GCAGUGACCUUCAAAGUGA
L-008070-00	J-008070-06	PTPRN2	5799	NM_130843	19743913	UCACGUGGCAGGAUGACUA
L-008070-00	J-008070-07	PTPRN2	5799	NM_130843	19743913	CAAGAGGUCCAUCGUCUGA
L-008070-00	J-008070-08	PTPRN2	5799	NM_130843	19743913	GAUGGAGCACGGAUUCAUA
L-009662-00	J-009662-06	PTPRS	5802	NM_130853	19743920	CAGGUCACGUUGCUAGAUA
L-009662-00	J-009662-07	PTPRS	5802	NM_130853	19743920	GCCAAGUGCAUAAGACUAA
L-009662-00	J-009662-08	PTPRS	5802	NM_130853	19743920	CAGUAUGGCGGCUUCGAUA
L-009662-00	J-009662-09	PTPRS	5802	NM_130853	19743920	CAGAUCCUGUGUCCUAUUA
L-006333-00	J-006333-06	PTP4A1	7803	NM_003463	62865860	GAUUGUUGAUGACUGGUUA
L-006333-00	J-006333-07	PTP4A1	7803	NM_003463	62865860	CCAAUGCGACCUUAAACAA
L-006333-00	J-006333-08	PTP4A1	7803	NM_003463	62865860	GCAAGCAACUUCUGUAUUU
L-006333-00	J-006333-09	PTP4A1	7803	NM_003463	62865860	GAAAGAAGGUAUCCAUGUU
L-003566-00	J-003566-06	DUSP5	1847	NM_004419	62865889	GAGACUUUCUACUCGGAAU
L-003566-00	J-003566-07	DUSP5	1847	NM_004419	62865889	UCACCUCGCUACUCGCUUG
L-003566-00	J-003566-08	DUSP5	1847	NM_004419	62865889	AAACUGGGAUGGAGGAAUC
L-003566-00	J-003566-09	DUSP5	1847	NM_004419	62865889	CCACUUUCAAGAAGCAAUA
L-003567-00	J-003567-07	DUSP7	1849	NM_001947	38348231	CAAGGUGGUUUCAACAAGU
L-003567-00	J-003567-08	DUSP7	1849	NM_001947	38348231	GGACGUGCUCGGCAAGUAU
L-003567-00	J-003567-09	DUSP7	1849	NM_001947	38348231	CAACGACGCCUACGACUUU
L-003567-00	J-003567-10	DUSP7	1849	NM_001947	38348231	CUAAGCAGCCCGUGCGACA
L-007885-00	J-007885-09	DUSP11	8446	NM_003584	4503414	GGUGGUAUCCUUAUAAUUA
L-007885-00	J-007885-10	DUSP11	8446	NM_003584	4503414	GUACCCAGGUCAAGUGAUU
L-007885-00	J-007885-11	DUSP11	8446	NM_003584	4503414	CCACUGUACCCAUGGUUUA
L-007885-00	J-007885-12	DUSP11	8446	NM_003584	4503414	GGACCUAGGUAUAAUCUAC
L-005214-00	J-005214-05	PPP2R4	5524	NM_178003	30065648	GCAGUUCGCAGCUGAUAGA
L-005214-00	J-005214-06	PPP2R4	5524	NM_178003	30065648	UGGAGUGUAUCCUGUUUAU
L-005214-00	J-005214-07	PPP2R4	5524	NM_178003	30065648	GAUGAAGACUGGCCCAUUU
L-005214-00	J-005214-08	PPP2R4	5524	NM_178003	30065648	CCAACCAGCUGUGGAACAU
L-003023-00	J-003023-09	PTEN	5728	NM_000314	73765543	GAUCAGCAUACACAAAUUA
L-003023-00	J-003023-10	PTEN	5728	NM_000314	73765543	GACUUAGACUUGACCUAUA
L-003023-00	J-003023-11	PTEN	5728	NM_000314	73765543	GAUCUUGACCAAUGGCUAA
L-003023-00	J-003023-12	PTEN	5728	NM_000314	73765543	CGAUAGCAUUUGCAGUAUA
L-003529-00	J-003529-14	PTPN1	5770	NM_002827	18104977	GGAGAAAGGUUCGUUAAAA
L-003529-00	J-003529-15	PTPN1	5770	NM_002827	18104977	CUACCUGGCUGUGAUCGAA
L-003529-00	J-003529-16	PTPN1	5770	NM_002827	18104977	GCCCAAAGGAGUUACAUUC
L-003529-00	J-003529-17	PTPN1	5770	NM_002827	18104977	GACCAUAGUCGGAUUAAAC
L-009372-00	J-009372-06	PTPN3	5774	NM_002829	18104985	GGGAUCAAAUCGUGUUAAU
L-009372-00	J-009372-07	PTPN3	5774	NM_002829	18104985	CAUCAAGCCAGUACAAGUU
L-009372-00	J-009372-08	PTPN3	5774	NM_002829	18104985	GUUGACGACUCUCACAGAA
L-009372-00	J-009372-09	PTPN3	5774	NM_002829	18104985	UAACAAAAGUCGAAUCUCU
L-009489-00	J-009489-06	PTPN4	5775	NM_002830	18104987	GCACGGAAAUUAAUGGAUU
L-009489-00	J-009489-07	PTPN4	5775	NM_002830	18104987	ACAGAGAUAUUUCGCCUUA
L-009489-00	J-009489-08	PTPN4	5775	NM_002830	18104987	GGAAGAUGACCCUAUUUAA
L-009489-00	J-009489-09	PTPN4	5775	NM_002830	18104987	GAACAGGGUACGAAUGAAU
L-008832-00	J-008832-05	PTPN9	5780	NM_002833	18375663	GAAAACAACGCUAGAAAUU
L-008832-00	J-008832-06	PTPN9	5780	NM_002833	18375663	GGACAGUUCAGUACAAUGU
L-008832-00	J-008832-07	PTPN9	5780	NM_002833	18375663	GUCAGUAACUCUCCUACGA
L-008832-00	J-008832-08	PTPN9	5780	NM_002833	18375663	AAAUUGAUCUCGCCACUUG
L-008064-00	J-008064-11	PTPN12	5782	NM_002835	18375651	GGAAUUAAGUUCAGAUCUA
L-008064-00	J-008064-12	PTPN12	5782	NM_002835	18375651	GUAAUGGCCUGCCGAGAAU
L-008064-00	J-008064-13	PTPN12	5782	NM_002835	18375651	GGACACUCUUACUUGAAUU
L-008064-00	J-008064-14	PTPN12	5782	NM_002835	18375651	CGGGAGGUAUUCACUAUGA
L-008065-00	J-008065-05	PTPN13	5783	NM_080684	18375647	GGAAAGAAGAGUUCGUUUA
L-008065-00	J-008065-06	PTPN13	5783	NM_080684	18375647	GCUAUCAAGUCAUCCUUUA
L-008065-00	J-008065-07	PTPN13	5783	NM_080684	18375647	UAACAAAGGGCUUAGUAAA
L-008065-00	J-008065-08	PTPN13	5783	NM_080684	18375647	CUAGUUCGAUGGAUAAGUA
L-008509-00	J-008509-05	PTPN14	5784	NM_005401	34328898	GAAGACAAGCGGUAAUAUA
L-008509-00	J-008509-06	PTPN14	5784	NM_005401	34328898	CAUAACAAGUCGACCAUUC
L-008509-00	J-008509-07	PTPN14	5784	NM_005401	34328898	GCUAAUGAGCCUUUGCUUU
L-008509-00	J-008509-08	PTPN14	5784	NM_005401	34328898	GGUGAGCACUACUCGGAAA
L-004994-00	J-004994-07	PTPRB	5787	NM_002837	18491009	GAACAAUUCCGGUCGUAAU
L-004994-00	J-004994-08	PTPRB	5787	NM_002837	18491009	GAGAAUACAUUGUCACUCA
L-004994-00	J-004994-09	PTPRB	5787	NM_002837	18491009	UCACAGAGAUCCAGUCUAU
L-004994-00	J-004994-10	PTPRB	5787	NM_002837	18491009	GCAACCGAGUAUCGAUUUA
L-004204-00	J-004204-06	PTPRK	5796	NM_002844	18860901	GAAGUAGAGUACCGAAUGA
L-004204-00	J-004204-07	PTPRK	5796	NM_002844	18860901	CAACAUAACUUUAGUCCAA
L-004204-00	J-004204-08	PTPRK	5796	NM_002844	18860901	GGAGAUUAGUGUAUGAUUA
L-004204-00	J-004204-09	PTPRK	5796	NM_002844	18860901	UCUCCUAGUUGUCAUAUUA
L-004017-00	J-004017-11	PTPRR	5801	NM_130846	19743916	GCACCUACAUUAAUGCUAA
L-004017-00	J-004017-12	PTPRR	5801	NM_130846	19743916	GAAGGUAGCAAUGGAGUAU
L-004017-00	J-004017-13	PTPRR	5801	NM_130846	19743916	GUGCUAUACUGGCCGGAAA
L-004017-00	J-004017-14	PTPRR	5801	NM_130846	19743916	CCAAAGGUACUGAAUGUUG
L-009685-00	J-009685-05	PTPRZ1	5803	NM_002851	4506328	GAGAUUGGCUGGUCCUAUA
L-009685-00	J-009685-06	PTPRZ1	5803	NM_002851	4506328	GAACAUAUCCCAAGGGUAU
L-009685-00	J-009685-07	PTPRZ1	5803	NM_002851	4506328	GAGCUGUACUGUUGACUUA
L-009685-00	J-009685-08	PTPRZ1	5803	NM_002851	4506328	GUUCUUAGAUCUCCACAUA
L-009078-00	J-009078-05	PTP4A2	8073	NM_080392	18104972	CCUAUGAGAACAUGCGUUU
L-009078-00	J-009078-06	PTP4A2	8073	NM_080392	18104972	AGUAUGGAGUGACGACUUU
L-009078-00	J-009078-07	PTP4A2	8073	NM_080392	18104972	GAAAUACCGACCUAAGAUG
L-009078-00	J-009078-08	PTP4A2	8073	NM_080392	18104972	CCAAUGCUACUCUCAACAA
L-009328-00	J-009328-06	PTPRU	10076	NM_133178	19743932	GCAUUGAUCCUCAGAGUAA
L-009328-00	J-009328-07	PTPRU	10076	NM_133178	19743932	CAUCAGACCCGGCAGUGAA
L-009328-00	J-009328-08	PTPRU	10076	NM_133178	19743932	GGCGGCUGGUCUACGAUUA
L-009328-00	J-009328-09	PTPRU	10076	NM_133178	19743932	CGAGAAUGAUACCCACUGU
L-007888-00	J-007888-09	DUSP14	11072	NM_007026	5902001	CCAUUGAGAUCCCUAAUUU
L-007888-00	J-007888-10	DUSP14	11072	NM_007026	5902001	UUUGGGAAGUCGACAGUUA
L-007888-00	J-007888-11	DUSP14	11072	NM_007026	5902001	GGCAUCACCUGCAUUGUUA
L-007888-00	J-007888-12	DUSP14	11072	NM_007026	5902001	CCCGACACCUGAUGCCUUA
L-009379-00	J-009379-06	PTPN21	11099	NM_007039	18375656	GAGAAGAGCUUUAGGUACU
L-009379-00	J-009379-07	PTPN21	11099	NM_007039	18375656	GAGCGUGUCUUGAAGGUAU
L-009379-00	J-009379-08	PTPN21	11099	NM_007039	18375656	GCACCAACUCCUUAAAUAA
L-009379-00	J-009379-09	PTPN21	11099	NM_007039	18375656	GUUCGACGCCAUACAAAUA
L-003965-00	J-003965-06	DUSP10	11221	NM_144729	21536332	CAAAGGCAAACGACCAAUU
L-003965-00	J-003965-07	DUSP10	11221	NM_144729	21536332	UGGAGACGGUUGUGUGACA
L-003965-00	J-003965-08	DUSP10	11221	NM_144729	21536332	CGAGAAUCCUUACACCAAA
L-003965-00	J-003965-09	DUSP10	11221	NM_144729	21536332	CAUGACUGAUGCUUAUAAA
L-007886-00	J-007886-06	DUSP12	11266	NM_007240	6005955	CGAAGUGUGGCCAUAAUAA
L-007886-00	J-007886-07	DUSP12	11266	NM_007240	6005955	GGGUUUGAGUGGCAACUGA
L-007886-00	J-007886-08	DUSP12	11266	NM_007240	6005955	CAUGAAGACUGACCAACUU
L-007886-00	J-007886-09	DUSP12	11266	NM_007240	6005955	GCACUGUCAUGCAGGAGUC
L-007887-00	J-007887-05	DUSP13	51207	NM_016364	56237017	GUGCAGGCCCACCGCAAUA
L-007887-00	J-007887-06	DUSP13	51207	NM_016364	56237017	GGACACAGGUGCCAAAUUC
L-007887-00	J-007887-07	DUSP13	51207	NM_016364	56237017	GAAUGUCCCUGGAGUACUA
L-007887-00	J-007887-08	DUSP13	51207	NM_016364	56237017	GGGCGGUUCUGAUCUGGCA
L-008031-00	J-008031-06	STYXL1	51657	NM_016086	32481212	CAAAUGGGAGUAUGACGAA
L-008031-00	J-008031-07	STYXL1	51657	NM_016086	32481212	GGGCCUAUGUCAAGAAGUG
L-008031-00	J-008031-08	STYXL1	51657	NM_016086	32481212	UAGCCUACCUCAUGCAUAG
L-008031-00	J-008031-09	STYXL1	51657	NM_016086	32481212	GAAGUACUGCGUGGUGUAU
L-007909-00	J-007909-05	DUSP23	54935	NM_017823	56786143	AAGCAGUCUUCCAGUUCUA
L-007909-00	J-007909-06	DUSP23	54935	NM_017823	56786143	GCACCAUGCUGGCCUGUUA
L-007909-00	J-007909-07	DUSP23	54935	NM_017823	56786143	CCGACCAGAUCGACCGCUU
L-007909-00	J-007909-08	DUSP23	54935	NM_017823	56786143	UGAAAUCCGACGACUACGA
L-007893-00	J-007893-06	DUSP21	63904	NM_022076	33942082	UUGCGUACCUCAUGAAAUA
L-007893-00	J-007893-07	DUSP21	63904	NM_022076	33942082	UCAACUCGCCGGUAGGUAA
L-007893-00	J-007893-08	DUSP21	63904	NM_022076	33942082	CUACAGCUUCUCCCAAAUA
L-007893-00	J-007893-09	DUSP21	63904	NM_022076	33942082	GGAAGUGGUCAACGUAUUC
L-009778-00	J-009778-09	PTPN6	5777	NM_080548	34328901	GGAACAAAUGCGUCCCAUA
L-009778-00	J-009778-10	PTPN6	5777	NM_080548	34328901	AUACAAACUCCGUACCUUA
L-009778-00	J-009778-11	PTPN6	5777	NM_080548	34328901	UAUGAGAACCUGCACACUA
L-009778-00	J-009778-12	PTPN6	5777	NM_080548	34328901	GCUCCGAUCCCACUAGUGA
L-003947-00	J-003947-09	PTPN11	5781	NM_002834	33356176	GAACAUCACGGGCAAUUAA
L-003947-00	J-003947-10	PTPN11	5781	NM_002834	33356176	GAAGCACAGUACCGAUUUA
L-003947-00	J-003947-11	PTPN11	5781	NM_002834	33356176	GGAGAUGGUUUCACCCAAA
L-003947-00	J-003947-12	PTPN11	5781	NM_002834	33356176	GGACGUUCAUUGUGAUUGA
L-008969-00	J-008969-05	PTPN2	5771	NM_080423	18104981	GAUGUGAAGUCGUAUUAUA
L-008969-00	J-008969-06	PTPN2	5771	NM_080423	18104981	GAUGUAAGCCCAUAUGAUC
L-008969-00	J-008969-07	PTPN2	5771	NM_080423	18104981	AUACAAUGGGAACAGAAUA
L-008969-00	J-008969-08	PTPN2	5771	NM_080423	18104981	ACAAAGGAGUUACAUCUUA
